# Supplementary material for: Stress dynamically regulates co-expression networks of glucocorticoid receptor-dependent MDD and SCZ risk genes
Source: Transl Psychiatry. 2019 Jan 29;9:41. doi: 10.1038/s41398-019-0373-1 (PMC6351530; doi:10.1038/s41398-019-0373-1)
Supplement: Supplementary file 4 — Supplemental Table 1 [file 41398_2019_373_MOESM4_ESM.xlsx]

## Sheet: 01_SuppTable.txt
Human Gene	GWAS	GWAS p-Value		SNP	Mouse orthologue	Transcript ID	Gene Name	Ensembl	EntrezGene	Remark
ATP5F1	MDD	0,0211		rs1981294	Atp5f1	NM_009725	ATP synthase, H+ transporting, mitochondrial F0 complex, subunit B1	ENSMUSG00000000563	11950
ABCF1	SCZ	5,97E-06		rs885950	Abcf1	NM_013854	ATP-binding cassette, sub-family F (GCN20), member 1	ENSMUSG00000038762	224742
ABHD5	SCZ	0,004019		rs7622109	Abhd5	NM_026179	abhydrolase domain containing 5	ENSMUSG00000032540	67469
AI655567	SCZ	0,006022		rs2253693						no mouse ortholog
ANXA2	SCZ	0,01452		rs8041381	Anxa2	NM_007585	annexin A2	ENSMUSG00000032231	12306
C19orf35	SCZ	0,005954		rs12981801						no mouse ortholog
C5orf4 (FAXDC2)	SCZ	0,004463		rs2161343						no mouse ortholog
C7orf25	SCZ	0,04897		rs639459	Aw209491	NM_001104646	expressed sequence AW209491	ENSMUSG00000039182	105351
C7orf44 (COA1)	MDD	0,02202		rs17239727						no mouse ortholog
CCNDBP1	SCZ	0,0007651		rs524908	Ccndbp1	NM_010761	cyclin D-type binding-protein 1	ENSMUSG00000023572	17151
CCT7	MDD	0,0216		rs12620091	Cct7	NM_007638	chaperonin containing Tcp1, subunit 7 (eta)	ENSMUSG00000030007	12468
CD47	SCZ	0,02181		rs11707455	Cd47	NM_010581	CD47 antigen (Rh-related antigen, integrin-associated signal transducer)	ENSMUSG00000055447	16423
CLEC4C	MDD	0,02143		rs10505733	Clec4b1	NM_001190310	C-type lectin domain family 4, member b1	ENSMUSG00000030147		very low expression
COMMD1	MDD	0,01837		rs6545924	Commd1	NM_144514	COMM domain containing 1	ENSMUSG00000051355	17846
DPM2	SCZ	0,0401		rs4075428	Dpm2	NM_010073	dolichol-phosphate (beta-D) mannosyltransferase 2	ENSMUSG00000026810	13481
FAM117B	SCZ	0,03867		rs6709463	Fam117b	NM_001037725	family with sequence similarity 117, member B	ENSMUSG00000041040	72750
FTH1	MDD	0,03206		rs2956993	Fth1	NM_010239	ferritin heavy chain 1	ENSMUSG00000024661	14319
GART	SCZ	0,002387		rs724208	Gart	NM_010256	phosphoribosylglycinamide formyltransferase	ENSMUSG00000022962	14450
GBA	SCZ	0,0002636		rs11264449	Gba	NM_008094, NM_001077411	glucosidase, beta, acid	ENSMUSG00000028048	14466
GOLGA8A	SCZ									no mouse ortholog
HIGD1A	SCZ	0,04127		3-43101876	Higd1a	NM_019814	HIG1 domain family, member 1A	ENSMUSG00000038412	56295
HIST2H2AA3,HIST2H2AA4	MDD, SCZ	0,01333		1-148440425	Hist1h2al	ENST00000613174	histone cluster 1, H2al	0	667728
HLA-DRB4	MDD, SCZ	0,04064		rs9268926						no mouse ortholog
HLA-DRB5	MDD, SCZ	0,03103		rs9268671						no mouse ortholog
HMBS	SCZ	0,0002048		rs538645	Hmbs	NM_001110251, NM_013551	hydroxymethylbilane synthase	ENSMUSG00000032126	15288
HMGXB3	MDD	0,02882		rs917585	Hmgxb3	NM_134134	HMG box domain containing 3	ENSMUSG00000024622	106894
IMPDH2	MDD	0,01812		rs1873625	Impdh2	NM_011830	inosine 5'-phosphate dehydrogenase 2	ENSMUSG00000062867	23918
LCN2	SCZ	0,02056		rs13285411	Lcn2	NM_008491	lipocalin 2	ENSMUSG00000026822	16819
LRRC25	MDD	0,01607		rs7252014	Lrrc25	NM_153074				very low expression
MKNK2	MDD	0,03063		rs2395891	Mknk2	NM_021462	MAP kinase-interacting serine/threonine kinase 2	ENSMUSG00000020190	17347
MOB3A	MDD	0,03063		rs2395891	Mob3a	NM_172457	MOB kinase activator 3A	ENSMUSG00000003348	208228
MRPL54	MDD	0,02239		rs12611262	Mrpl54	NM_025317	mitochondrial ribosomal protein L54	ENSMUSG00000034932	66047
MTMR15 (FAN1)	MDD	0,0008077		rs6493387	Mtmr15	NM_177893				very low expression
MTMR3	SCZ	0,005103		rs42931	Mtmr3	NM_028860	myotubularin related protein 3	ENSMUSG00000034354	74302
NUAK2	MDD, SCZ	0,04181		rs35288741	Nuak2	NM_001195025				very low expression
OCIAD2	MDD	0,04318		rs10002500	Ociad2	NM_026950	OCIA domain containing 2	ENSMUSG00000029153	433904
PDS5A	SCZ	0,03074		rs6531673	Pds5a	NM_001081321	PDS5, regulator of cohesion maintenance, homolog A (S. cerevisiae)	ENSMUSG00000029202	71521
PELI1	MDD	0,03645		rs2422008	Peli1	NM_023324	pellino 1	ENSMUSG00000020134	67245
PITPNM2	SCZ	0,0009596		rs12423255	Pitpnm2	NM_011256	phosphatidylinositol transfer protein, membrane-associated 2	ENSMUSG00000029406	19679
POLR2I	MDD	0,001129		19-40883657	Polr2i	NM_027259	polymerase (RNA) II (DNA directed) polypeptide I	ENSMUSG00000019738	69920
PRMT5	SCZ	0,02411		rs8015121	Prmt5	NM_013768	protein arginine N-methyltransferase 5	ENSMUSG00000023110	27374
PSMB3	SCZ	0,008982		rs6607302	Psmb3	NM_011971	proteasome (prosome, macropain) subunit, beta type 3	ENSMUSG00000069744	26446
RBM4	SCZ	0,01732		rs11227523	Rbm4	NM_009032	RNA binding motif protein 4	ENSMUSG00000096370, ENSMUSG00000094936	19653
RFX5	SCZ	0,02759		rs7556661	Rfx5	NM_017395	regulatory factor X, 5 (influences HLA class II expression)	ENSMUSG00000005774	53970
RPL23AP64	SCZ	0,04246		rs633683						no mouse ortholog
RPS12	SCZ	0,0218		rs6904470	Rps12	NM_011295	ribosomal protein S12	ENSMUSG00000061983	20042
RPS2	MDD	0,02056		rs7194275	Rps2	NM_008503	ribosomal protein S2	ENSMUSG00000044533	16898
RPS25	SCZ	0,0429		rs10790231	Rps25	NM_024266	ribosomal protein S25	ENSMUSG00000009927	75617
SIRPB1	SCZ	0,007605		rs2209313	Sirpb1a	NM_001002898				very low expression
SLC7A7	MDD	0,008192		rs12432242	Slc7a7	NM_011405	solute carrier family 7 (cationic amino acid transporter, y+ system), member 7	ENSMUSG00000000958	20540
SLCO3A1	MDD	0,04023		rs2269799	Slco3a1	NM_023908	solute carrier organic anion transporter family, member 3a1	ENSMUSG00000025790	108116
SNRNP70	SCZ	0,03631		rs1559155	Snrnp70	NM_009224	small nuclear ribonucleoprotein 70 (U1)	ENSMUSG00000063511	20637
SPAG9	SCZ	0,03252		rs2277628	Spag9	NM_001199203, NM_027569, NM_001025428, NM_001025429, NM_001025430, NM_001199204, NM_001199205	sperm associated antigen 9	ENSMUSG00000020859	70834
ST6GALNAC4	SCZ	0,03018		rs4075428	St6galnac4	NM_011373	ST6 (alpha-N-acetyl-neuraminyl-2,3-beta-galactosyl-1,3)-N-acetylgalactosaminide alpha-2,6-sialyltransferase 4	ENSMUSG00000079442	20448
STAMBPL1	SCZ	0,0001133		rs10881678	Stambpl1	NM_029682	STAM binding protein like 1	ENSMUSG00000024776	76630
THBS1	SCZ	0,002172		rs4924398	Thbs1	NM_011580	thrombospondin 1	ENSMUSG00000040152	21825
TIMM23	SCZ	0,03044		rs4253082	Timm23	NM_016897	translocase of inner mitochondrial membrane 23 homolog (yeast)	ENSMUSG00000013701	53600
TM2D1	SCZ	0,02172		rs425181	Tm2d1	NM_053157	TM2 domain containing 1	ENSMUSG00000028563	94043
TMEM176A	MDD	0,03427		rs2072443	Tmem176a	NM_025326, NM_001098271	transmembrane protein 176A	ENSMUSG00000023367	66058
UBE2G2	SCZ	0,04937		rs2329844	Ube2g2	NM_019803	ubiquitin-conjugating enzyme E2G 2	ENSMUSG00000009293	22213
ZAP70	SCZ	0,02912		rs17031905	Zap70	NM_009539	zeta-chain (TCR) associated protein kinase	ENSMUSG00000026117	22637
ZNF48	SCZ	0,01043		rs12443981	Zfp553	NM_146201	zinc finger protein 553	ENSMUSG00000045598	233887
ZNF641	SCZ	0,02616		rs1859441	Zfp641	NM_173769	zinc finger protein 641	ENSMUSG00000022987	239652
