# Supplementary material for: Stress dynamically regulates co-expression networks of glucocorticoid receptor-dependent MDD and SCZ risk genes
Source: Transl Psychiatry. 2019 Jan 29;9:41. doi: 10.1038/s41398-019-0373-1 (PMC6351530; doi:10.1038/s41398-019-0373-1)
Supplement: Supplementary file 5 — Supplemental Table 2 [file 41398_2019_373_MOESM5_ESM.xlsx]

## Sheet: 02_SuppTable.txt
Genes	Clustering coefficient	Degree
MKNK2	0.375	17
COA1	0.38461538	15
LRRC25	0.33333333	16
SIRPB1	0.52380952	7
MRPL54	0.53676471	17
ST6GALNAC4	0.32051282	13
COMMD1	0.575	16
RFX5	0.26900585	19
CCNDBP1	0.32615385	28
RBM4	0.29166667	16
PRMT5	0.57142857	16
GART	0.51282051	15
ZAP70	0.21904762	15
ZNF48	0.30769231	14
POLR2I	0.49673203	19
IMPDH2	0.42666667	25
RPS12	0.55555556	17
PSMB3	0.48947368	20
DPM2	0.47619048	15
ABCF1	0.35573123	25
CCT7	0.38333333	26
UBE2G2	0.42424242	13
MTMR3	0.27472527	14
HLA-DRB5	0.8	5
SLC7A7	0.30718954	18
CD47	0.32967033	15
HMBS	0.37681159	27
SNRNP70	0.43939394	14
THBS1	0.6	11
SLCO3A1	0.35263158	21
FTH1	0.41911765	17
RPS2	0.52380952	12
PITPNM2	0.23809524	7
NUAK2	0.0	3
HLA-DRB4	0.46428571	8
MOB3A	0.30555556	9
ABHD5	0.40441176	18
TM2D1	0.61111111	9
PDS5A	0.47619048	7
ANXA2	0.46405229	18
TIMM23	0.33088235	17
OCIAD2	0.31884058	24
PELI1	0.30994152	19
SPAG9	0.7	6
FAN1	0.42857143	14
FAXDC2	0.52777778	9
LCN2	0.45454545	12
RPS25	0.3115942	30
ATP5F1	0.43137255	18
HIGD1A	0.39181287	19
HMGXB3	0.4	11
ZNF641	0.35555556	10
TMEM176A	0.30833333	16
STAMBPL1	0.47619048	7
FAM117B	0.4	6
CLEC4C	0.2	6
GBA	0.0	1
C7orf25	0.83333333	4
C19orf35	0.0	0
GOLGA8A	0.0	0
HIST2H2AA3	0.0	0
