# Supplementary material for: Stress dynamically regulates co-expression networks of glucocorticoid receptor-dependent MDD and SCZ risk genes
Source: Transl Psychiatry. 2019 Jan 29;9:41. doi: 10.1038/s41398-019-0373-1 (PMC6351530; doi:10.1038/s41398-019-0373-1)
Supplement: Supplementary file 6 — Supplemental Table 3 [file 41398_2019_373_MOESM6_ESM.xlsx]

## Sheet: AMY
Gene	FC_Adult	p_Adult	FC_ELS	p_ELS	p_Adult.ELS	q_Adult	q_ELS	q_Adults.ELS
Atp5f1	-1.02435	0.879821	1.00086	0.309783	0.830828	0.937201	0.955658	0.992941
Cct7	1.04024	0.274958	-1.09578	0.653168	0.668317	0.673648	0.955658	0.948593
Commd1	-1.10562	0.360559	1.10824	0.350931	0.369886	0.728704	0.955658	0.931589
Fth1	1.04942	0.79262	-1.10176	0.837973	0.666685	0.88269	0.963378	0.948593
Hist1h2al	1.05915	0.151389	1.0073	0.943717	0.707223	0.578551	0.963378	0.948593
Hmgxb3	1.00504	0.184795	1.03707	0.548803	0.735644	0.593919	0.955658	0.948593
Impdh2	-1.06699	0.53242	1.07256	0.811447	0.553886	0.745389	0.963378	0.948593
Mknk2	1.0073	0.493156	-1.15755	0.451095	0.673099	0.728704	0.955658	0.948593
Mob3a	-1.00701	0.949153	-1.22507	0.531813	0.932486	0.966402	0.955658	0.99859
Mrpl54	-1.00272	0.241996	-1.07704	0.331376	0.460392	0.645233	0.955658	0.948593
Ociad2	-1.06087	0.116643	-1.01615	0.580877	0.826481	0.578551	0.955658	0.992941
Peli1	1.01925	0.1653	1.15387	0.679825	0.0874829	0.578551	0.955658	0.61238
Polr2i	-1.04168	0.0639631	-1.05226	0.618144	0.409328	0.547901	0.955658	0.948593
Rps2	-1.19907	0.0165232	1.08651	0.625409	0.0134492	0.547901	0.955658	0.329505
Slc7a7	1.16115	0.870555	1.06445	0.405859	0.494868	0.937201	0.955658	0.948593
Slco3a1	-1.10348	0.063359	-1.05368	0.875773	0.628277	0.547901	0.963378	0.948593
Tmem176a	-1.08548	0.0364978	1.05141	0.576968	0.91307	0.547901	0.955658	0.99859
Abcf1	-1.05229	0.14257	-1.11799	0.534263	0.86952	0.578551	0.955658	0.99859
Abhd5	1.17305	0.408761	-1.25262	0.226906	0.317155	0.728704	0.955658	0.931589
Anxa2	-1.0302	0.947605	-1.03118	0.536663	0.45193	0.966402	0.955658	0.948593
AW209491	-1.1173	0.460363	1.1526	0.884835	0.487679	0.728704	0.963378	0.948593
Ccndbp1	-1.0024	0.0426407	-1.05248	0.660319	0.380241	0.547901	0.955658	0.931589
Cd47	-1.0478	0.333155	1.12875	0.667882	0.159322	0.728704	0.955658	0.850605
Dpm2	-1.14642	0.505631	1.03076	0.100436	0.120453	0.728704	0.955658	0.737775
Fam117b	1.08675	0.548413	-1.15714	0.405709	0.940294	0.746451	0.955658	0.99859
Gart	-1.14008	0.476426	1.17404	0.290239	0.193944	0.728704	0.955658	0.863934
Gba	-1.18877	0.250192	1.03541	0.0311333	0.643919	0.645233	0.955658	0.948593
Higd1a	-1.06482	0.443393	1.09334	0.904648	0.000758136	0.728704	0.963378	0.0371486
Hist1h2al.1	1.05915	0.151389	1.0073	0.943717	0.707223	0.578551	0.963378	0.948593
Hmbs	1.13991	0.626795	1.09472	0.119508	0.735329	0.787512	0.955658	0.948593
Lcn2	#N/A	#N/A	#N/A	#N/A	#N/A	#N/A	#N/A	#N/A
Mtmr3	1.06595	0.206053	1.02996	0.624328	0.033757	0.593919	0.955658	0.388567
Pds5a	-1.01049	0.197205	1.00701	0.0985515	0.173593	0.593919	0.955658	0.850605
Pitpnm2	-1.04692	0.571214	1.00904	0.96815	0.371012	0.756473	0.96815	0.931589
Prmt5	-1.08267	0.0670899	-1.00327	0.370607	0.719265	0.547901	0.955658	0.948593
Psmb3	1.04163	0.396715	-1.11812	0.705579	0.0486762	0.728704	0.955658	0.397522
Rbm4	-1.0473	0.720901	-1.00198	0.684412	0.291542	0.837985	0.955658	0.931589
Rfx5	1.07401	0.692438	-1.04524	0.848685	0.994072	0.827548	0.963378	0.99859
Rps12	-1.10248	0.735375	1.10601	0.535422	0.240873	0.837985	0.955658	0.931589
Rps25	-1.07738	0.115911	1.07111	0.162116	0.337663	0.578551	0.955658	0.931589
Snrnp70	1.10695	0.401029	-1.16313	0.224577	0.0396497	0.728704	0.955658	0.388567
Spag9	1.05142	0.966402	-1.0008	0.741122	0.977259	0.966402	0.955658	0.99859
St6galnac4	1.01286	0.689143	1.15948	0.734288	0.347397	0.827548	0.955658	0.931589
Stambpl1	-1.18694	0.160245	1.12976	0.853476	0.0269817	0.578551	0.963378	0.388567
Thbs1	1.02178	#N/A	1.14457	#N/A	#N/A	#N/A	#N/A	#N/A
Timm23	-1.07905	0.496849	1.12993	0.155988	0.904559	0.728704	0.955658	0.99859
Tm2d1	-1.08875	0.12143	1.01806	0.509289	0.780789	0.578551	0.955658	0.980991
Ube2g2	-1.06712	0.376594	1.00256	0.897909	0.546171	0.728704	0.963378	0.948593
Zap70	-1.1957	0.444699	1.08501	0.226889	0.351692	0.728704	0.955658	0.931589
Zfp553	1.10651	0.466758	-1.49716	0.0964272	0.99859	0.728704	0.955658	0.99859
Zfp641	-1.02344	0.608905	-1.23169	0.161402	0.657246	0.785167	0.955658	0.948593

## Sheet: BNST
Gene	FC_Adult	p_Adult	FC_ELS	p_ELS	p_Adult.ELS	q_Adult	q_ELS	q_Adults.ELS
Atp5f1	1.01417	0.970164	-1.00688	0.660396	0.555048	0.970164	0.943806	0.987368
Cct7	-1.00376	0.389675	1.0373	0.64941	0.975317	0.818008	0.943806	0.987368
Commd1	1.05665	0.882455	1.009	0.777562	0.978788	0.950007	0.943806	0.987368
Fth1	-1.00379	0.891843	1.0329	0.899413	0.849965	0.950007	0.972466	0.987368
Hist1h2al	-1.00112	0.417351	1.13778	0.783549	0.288533	0.818008	0.943806	0.987368
Hmgxb3	-1.05423	0.508339	1.08918	0.558304	0.285315	0.840894	0.943806	0.987368
Impdh2	-1.04485	0.451948	-1.13803	0.27312	0.67527	0.834901	0.943806	0.987368
Mknk2	-1.14676	0.780227	1.03208	0.761095	0.582878	0.889096	0.943806	0.987368
Mob3a	-1.13424	0.589569	-1.04246	0.756612	0.632048	0.849673	0.943806	0.987368
Mrpl54	1.05529	0.204912	1.04732	0.861518	0.74626	0.790704	0.972466	0.987368
Ociad2	-1.02972	0.514833	1.00841	0.970024	0.204994	0.840894	0.972466	0.987368
Peli1	-1.06946	0.674792	-1.08028	0.922509	0.880003	0.889096	0.972466	0.987368
Polr2i	1.04278	0.242052	1.08047	0.432076	0.94195	0.790704	0.943806	0.987368
Rps2	1.53531	0.364177	1.45775	0.753939	0.612474	0.818008	0.943806	0.987368
Slc7a7	-1.501	0.176057	1.34411	0.125195	0.223619	0.790704	0.876363	0.987368
Slco3a1	1.14931	0.0339401	1.07928	0.289128	0.314274	0.554356	0.943806	0.987368
Tmem176a	-1.10356	0.0108729	-1.05417	0.412433	0.494512	0.266387	0.943806	0.987368
Abcf1	-1.16258	0.387798	1.07713	0.80788	0.822687	0.818008	0.943806	0.987368
Abhd5	-1.02811	0.944491	-1.06981	0.595491	0.905404	0.970164	0.943806	0.987368
Anxa2	-1.1296	0.331405	-1.06358	0.808977	0.830048	0.818008	0.943806	0.987368
AW209491	-1.08193	0.0794837	-1.09583	0.77854	0.209917	0.778941	0.943806	0.987368
Ccndbp1	-1.01228	0.477086	1.10083	0.668223	0.612416	0.834901	0.943806	0.987368
Cd47	-1.03783	0.199356	-1.07424	0.0899702	0.296654	0.790704	0.734757	0.987368
Dpm2	-1.06225	0.464339	-1.09091	0.972466	0.860545	0.834901	0.972466	0.987368
Fam117b	-1.02605	0.639052	-1.02531	0.522598	0.507848	0.889096	0.943806	0.987368
Gart	-1.10909	0.136045	1.0025	0.791431	0.0607027	0.790704	0.943806	0.987368
Gba	1.00144	0.570403	-1.11695	0.51876	0.78125	0.846962	0.943806	0.987368
Higd1a	-1.02587	0.553993	-1.11709	0.39137	0.347115	0.846962	0.943806	0.987368
Hist1h2al.1	-1.00112	0.417351	1.13778	0.783549	0.288533	0.818008	0.943806	0.987368
Hmbs	1.00615	0.757905	1.17072	0.219334	0.811198	0.889096	0.943806	0.987368
Lcn2	#N/A	#N/A	#N/A	#N/A	#N/A	#N/A	#N/A	#N/A
Mtmr3	-1.04133	0.411321	-1.05599	0.800218	0.604396	0.818008	0.943806	0.987368
Pds5a	1.00561	0.952143	1.05509	0.763907	0.826655	0.970164	0.943806	0.987368
Pitpnm2	1.06427	0.414346	-1.05686	0.949008	0.344518	0.818008	0.972466	0.987368
Prmt5	-1.14702	0.00980547	-1.15303	0.00221916	0.903256	0.266387	0.108739	0.987368
Psmb3	1.00256	0.202284	1.04363	0.273837	0.705455	0.790704	0.943806	0.987368
Rbm4	-1.15369	0.271564	-1.21965	0.617009	0.929922	0.818008	0.943806	0.987368
Rfx5	-1.20107	0.333019	1.18156	0.243063	0.0919315	0.818008	0.943806	0.987368
Rps12	-1.00974	0.168038	-1.02687	0.45547	0.717133	0.790704	0.943806	0.987368
Rps25	1.01141	0.562425	1.0121	0.789694	0.361281	0.846962	0.943806	0.987368
Snrnp70	1.01165	0.737128	-1.11144	0.0373864	0.987368	0.889096	0.366387	0.987368
Spag9	-1.06089	0.171882	-1.02853	0.588607	0.643384	0.790704	0.943806	0.987368
St6galnac4	-1.09488	0.751088	-1.11227	0.611683	0.880886	0.889096	0.943806	0.987368
Stambpl1	1.00159	0.739695	-1.18022	0.0321835	0.902053	0.889096	0.366387	0.987368
Thbs1	-1.04095	0.735609	-1.20036	0.653608	0.928263	0.889096	0.943806	0.987368
Timm23	-1.05521	0.241459	-1.04132	0.736012	0.478182	0.790704	0.943806	0.987368
Tm2d1	1.02048	0.850662	1.00296	0.884621	0.761025	0.947328	0.972466	0.987368
Ube2g2	-1.20244	0.0619666	1.13823	0.013442	0.593977	0.75909	0.261547	0.987368
Zap70	-1.74581	#N/A	-1.16052	#N/A	#N/A	#N/A	#N/A	#N/A
Zfp553	-1.13135	0.237775	-1.37173	0.0160131	#N/A	0.790704	0.261547	#N/A
Zfp641	1.11558	0.77889	-1.02571	0.367927	0.850666	0.889096	0.943806	0.987368

## Sheet: CER
Gene	FC_Adult	p_Adult	FC_ELS	p_ELS	p_Adult.ELS	q_Adult	q_ELS	q_Adults.ELS
Atp5f1	-1.00785	0.0410381	-1.03506	0.159928	0.793032	0.642929	0.641113	0.945131
Cct7	-1.08858	0.216978	-1.07458	0.113654	0.608094	0.750379	0.641113	0.945131
Commd1	1.02105	0.42521	-1.03655	0.358998	0.0391523	0.776758	0.733604	0.618828
Fth1	-1.03618	0.303345	1.17677	0.0956266	0.0257329	0.750379	0.641113	0.618828
Hist1h2al	1.22294	0.461062	-1.02729	0.342693	0.122425	0.776758	0.732116	0.618828
Hmgxb3	-1.18697	0.301534	1.09468	0.134665	0.125564	0.750379	0.641113	0.618828
Impdh2	1.07671	0.27496	-1.02551	0.591716	0.625527	0.750379	0.890905	0.945131
Mknk2	-1.12463	0.786967	-1.14214	0.439785	0.353664	0.943005	0.794995	0.945131
Mob3a	-1.27686	0.902877	-1.12696	0.83383	0.935563	0.943005	0.968162	0.945131
Mrpl54	1.01047	0.191829	-1.08438	0.159444	0.861564	0.750379	0.641113	0.945131
Ociad2	-1.07441	0.028105	-1.10096	0.217755	0.590082	0.642929	0.641113	0.945131
Peli1	1.12286	0.374898	1.15533	0.173563	0.12334	0.776758	0.641113	0.618828
Polr2i	-1.08381	0.580051	-1.0678	0.485703	0.515776	0.776758	0.817783	0.945131
Rps2	1.50743	0.268874	1.21574	0.410041	0.869194	0.750379	0.783027	0.945131
Slc7a7	#N/A	#N/A	#N/A	#N/A	#N/A	#N/A	#N/A	#N/A
Slco3a1	-1.05778	0.339788	1.06698	0.23416	0.0575488	0.760477	0.647382	0.618828
Tmem176a	-1.02739	0.568237	1.22635	0.218251	0.374111	0.776758	0.641113	0.945131
Abcf1	-1.11808	0.0147625	1.02054	0.609157	0.625188	0.642929	0.890905	0.945131
Abhd5	-1.17417	0.0737039	1.02956	0.746263	0.497631	0.69042	0.966136	0.945131
Anxa2	1.0384	0.538542	1.2443	0.0961352	0.114356	0.776758	0.641113	0.618828
AW209491	1.12922	0.330307	-1.1778	0.181357	0.615542	0.760477	0.641113	0.945131
Ccndbp1	-1.06879	0.0881388	1.01746	0.644485	0.79485	0.69042	0.890905	0.945131
Cd47	1.07947	0.0553228	1.00505	0.944772	0.38504	0.650042	0.968162	0.945131
Dpm2	1.00982	0.519733	-1.13487	0.0376533	0.131665	0.776758	0.589901	0.618828
Fam117b	-1.03029	0.463962	-1.00233	0.918266	0.728668	0.776758	0.968162	0.945131
Gart	1.05734	0.220332	1.07708	0.293539	0.726936	0.750379	0.718142	0.945131
Gba	1.06112	0.941168	1.01887	0.772179	0.414122	0.961628	0.966136	0.945131
Higd1a	1.01386	0.540052	-1.11582	0.030328	0.41207	0.776758	0.589901	0.945131
Hist1h2al.1	1.22294	0.461062	-1.02729	0.342693	0.122425	0.776758	0.732116	0.618828
Hmbs	-1.1111	0.498735	1.08191	0.416504	0.770852	0.776758	0.783027	0.945131
Lcn2	#N/A	#N/A	#N/A	#N/A	#N/A	#N/A	#N/A	#N/A
Mtmr3	-1.00801	0.892615	1.00631	0.781131	0.47617	0.943005	0.966136	0.945131
Pds5a	-1.06172	0.594964	-1.01604	0.706714	0.738666	0.776758	0.949016	0.945131
Pitpnm2	-1.00054	0.559024	1.01961	0.936165	0.849717	0.776758	0.968162	0.945131
Prmt5	-1.09794	0.246561	-1.12205	0.0315288	0.590291	0.750379	0.589901	0.945131
Psmb3	-1.0307	0.206643	-1.02921	0.527127	0.712018	0.750379	0.825832	0.945131
Rbm4	-1.19003	0.210395	-1.16869	0.305592	0.659713	0.750379	0.718142	0.945131
Rfx5	1.00671	0.531243	1.11878	0.149021	0.940707	0.776758	0.641113	0.945131
Rps12	1.04804	0.560169	-1.00341	0.626814	0.463768	0.776758	0.890905	0.945131
Rps25	1.00203	0.996246	-1.02589	0.491641	0.294194	0.996246	0.817783	0.945131
Snrnp70	-1.04375	0.856656	-1.15935	0.0555687	0.625501	0.943005	0.641113	0.945131
Spag9	-1.10454	0.763926	-1.0159	0.951403	0.843652	0.943005	0.968162	0.945131
St6galnac4	-1.01437	0.887747	1.03979	0.956151	0.209395	0.943005	0.968162	0.820129
Stambpl1	1.71421	#N/A	1.08451	#N/A	#N/A	#N/A	#N/A	#N/A
Thbs1	-1.19303	0.825137	-1.05244	0.968162	0.681189	0.943005	0.968162	0.945131
Timm23	1.16292	0.27366	1.00837	0.504589	0.188074	0.750379	0.817783	0.80359
Tm2d1	-1.01103	0.840438	-1.05736	0.213432	0.898059	0.943005	0.641113	0.945131
Ube2g2	-1.03274	0.272321	-1.00786	0.898238	0.945131	0.750379	0.968162	0.945131
Zap70	#N/A	#N/A	#N/A	#N/A	#N/A	#N/A	#N/A	#N/A
Zfp553	-1.20206	0.696436	1.17726	0.288647	0.0906217	0.884662	0.718142	0.618828
Zfp641	1.03659	0.244495	-1.06207	0.942099	0.713139	0.750379	0.968162	0.945131

## Sheet: dCA1
Gene	FC_Adult	p_Adult	FC_ELS	p_ELS	p_Adult.ELS	q_Adult	q_ELS	q_Adults.ELS
Atp5f1	-1.01158	0.327453	1.04072	0.249344	0.86186	0.55839	0.637213	0.999621
Cct7	-1.07427	0.366688	1.07666	0.0457656	0.829282	0.581643	0.623811	0.999621
Commd1	-1.03256	0.0325618	1.02771	0.577812	0.270528	0.213977	0.779177	0.855758
Fth1	1.1153	0.000219034	1.0906	0.0696361	0.93453	0.0100755	0.623811	0.999621
Hist1h2al	1.15404	0.798163	1.36814	0.49648	0.742345	0.834443	0.776532	0.999621
Hmgxb3	-1.17423	0.274283	1.10475	0.983418	0.925796	0.548566	0.99774	0.999621
Impdh2	1.19062	0.33989	1.07289	0.0854122	0.550921	0.55839	0.623811	0.938606
Mknk2	-1.36108	0.0486931	-1.15014	0.108489	0.741873	0.248876	0.623811	0.999621
Mob3a	1.04338	#N/A	-1.08913	#N/A	#N/A	#N/A	#N/A	#N/A
Mrpl54	1.05055	0.00654087	1.162	0.0711458	0.718435	0.0682079	0.623811	0.999621
Ociad2	-1.10389	0.484113	1.03706	0.471709	0.858275	0.648898	0.776532	0.999621
Peli1	1.28229	0.318482	1.03632	0.574563	0.300463	0.55839	0.779177	0.855758
Polr2i	-1.06903	0.38054	1.12697	0.182664	0.985251	0.583495	0.637213	0.999621
Rps2	1.58115	0.477532	1.64651	0.278659	0.32472	0.648898	0.674647	0.855758
Slc7a7	1.19544	0.0474854	-1.05979	0.414665	0.131198	0.248876	0.776532	0.834167
Slco3a1	-1.0251	0.520555	1.24606	0.194963	0.07957	0.648898	0.637213	0.834167
Tmem176a	-1.0211	0.558984	1.25621	0.207122	0.124485	0.676665	0.637213	0.834167
Abcf1	1.08929	0.00662758	1.05627	0.208779	0.189057	0.0682079	0.637213	0.847652
Abhd5	-1.16493	0.579256	1.05768	0.99774	0.331789	0.683225	0.99774	0.855758
Anxa2	-1.16855	0.0620761	1.01448	0.937907	0.83112	0.259591	0.99774	0.999621
AW209491	1.33004	0.0261294	1.09017	0.173806	0.497907	0.200325	0.637213	0.880912
Ccndbp1	-1.16918	0.425426	1.02796	0.93996	0.00158325	0.631277	0.99774	0.0728295
Cd47	1.02811	0.312789	-1.11699	0.14299	0.287005	0.55839	0.637213	0.855758
Dpm2	1.07507	0.687386	-1.00007	0.540196	0.0190091	0.752851	0.776532	0.291473
Fam117b	-1.01747	0.235161	-1.04814	0.830498	0.609425	0.515114	0.973445	0.999621
Gart	-1.07916	0.130869	1.05028	0.812531	0.947703	0.354115	0.973445	0.999621
Gba	1.06872	0.52194	-1.03887	0.673855	0.482396	0.648898	0.837766	0.880912
Higd1a	1.07679	0.510847	-1.00638	0.637273	0.202699	0.648898	0.814294	0.847652
Hist1h2al.1	1.15404	0.798163	1.36814	0.49648	0.742345	0.834443	0.776532	0.999621
Hmbs	-1.02343	0.608981	1.12066	0.413782	0.497826	0.700328	0.776532	0.880912
Lcn2	#N/A	#N/A	#N/A	#N/A	#N/A	#N/A	#N/A	#N/A
Mtmr3	-1.04845	0.0582538	-1.02859	0.19794	0.372668	0.259591	0.637213	0.855758
Pds5a	-1.36061	0.0725132	-1.10115	0.101417	0.771363	0.277967	0.623811	0.999621
Pitpnm2	1.23133	0.22435	1.03628	0.227974	0.795011	0.515114	0.637213	0.999621
Prmt5	-1.20596	0.940619	-1.11487	0.529737	0.372301	0.940619	0.776532	0.855758
Psmb3	-1.03858	0.0074139	1.07092	0.0215972	0.368624	0.0682079	0.496736	0.855758
Rbm4	1.32664	0.00704249	1.17766	0.00736794	0.999621	0.0682079	0.338925	0.999621
Rfx5	-1.21057	0.173114	-1.10651	0.846474	0.775212	0.43048	0.973445	0.999621
Rps12	1.03057	0.129256	1.08237	0.316962	0.152811	0.354115	0.729012	0.834167
Rps25	-1.10553	0.0854712	1.11745	0.460586	0.43314	0.302437	0.776532	0.866279
Snrnp70	-1.14395	0.332403	-1.02508	0.394313	0.163207	0.55839	0.776532	0.834167
Spag9	-1.06356	0.267691	-1.09167	0.534649	0.390672	0.548566	0.776532	0.855758
St6galnac4	-1.11548	0.459043	-1.27425	0.246298	0.0136639	0.648898	0.637213	0.291473
Stambpl1	1.31715	0.0993502	-1.09599	0.522865	0.988901	0.304674	0.776532	0.999621
Thbs1	-1.102	#N/A	-1.33515	#N/A	#N/A	#N/A	#N/A	#N/A
Timm23	1.07114	0.630346	1.02586	0.469162	0.157929	0.707218	0.776532	0.834167
Tm2d1	-1.10471	0.0980451	1.03253	0.971179	0.412237	0.304674	0.99774	0.86195
Ube2g2	1.12639	0.177807	1.10716	0.592852	0.227661	0.43048	0.779177	0.855758
Zap70	1.88181	#N/A	1.33163	#N/A	#N/A	#N/A	#N/A	#N/A
Zfp553	1.35207	#N/A	-1.10367	#N/A	#N/A	#N/A	#N/A	#N/A
Zfp641	-1.41817	0.852612	-1.20109	0.93128	0.925575	0.871559	0.99774	0.999621

## Sheet: dCA3
Gene	FC_Adult	p_Adult	FC_ELS	p_ELS	p_Adult.ELS	q_Adult	q_ELS	q_Adults.ELS
Atp5f1	1.04498	0.336051	1.00132	0.981199	0.60582	0.758599	0.998875	0.771028
Cct7	1.01213	0.868567	1.00522	0.935997	0.0723457	0.947528	0.976693	0.694518
Commd1	1.1267	0.0877852	-1.01592	0.268443	0.251144	0.758599	0.951107	0.771028
Fth1	1.07259	0.31239	1.05173	0.35	0.125566	0.758599	0.951107	0.771028
Hist1h2al	1.04101	0.462822	-1.32371	0.628026	0.156773	0.787081	0.951107	0.771028
Hmgxb3	1.03619	0.234233	-1.13467	0.0556926	0.828884	0.758599	0.951107	0.84652
Impdh2	-1.01875	0.609008	1.16518	0.144119	0.381097	0.787081	0.951107	0.771028
Mknk2	-1.00053	0.961861	-1.00915	0.913011	0.794882	0.961861	0.973878	0.835813
Mob3a	1.09807	0.54242	-1.10836	0.364604	0.663041	0.787081	0.951107	0.771028
Mrpl54	1.0174	0.623106	-1.03293	0.998875	0.432459	0.787081	0.998875	0.771028
Ociad2	-1.0215	0.672408	-1.04455	0.462849	0.385697	0.827579	0.951107	0.771028
Peli1	1.07122	0.272394	1.06182	0.653483	0.673698	0.758599	0.951107	0.771028
Polr2i	1.0103	0.804404	-1.00776	0.841128	0.0425871	0.919319	0.973878	0.680136
Rps2	1.09282	0.532213	-1.16498	0.446331	0.516822	0.787081	0.951107	0.771028
Slc7a7	1.10759	0.198806	1.2913	0.0619541	0.411659	0.758599	0.951107	0.771028
Slco3a1	-1.08546	0.330757	1.13703	0.0375813	0.633393	0.758599	0.951107	0.771028
Tmem176a	1.29233	0.10523	-1.0058	0.60414	0.0548457	0.758599	0.951107	0.680136
Abcf1	-1.13093	0.530248	1.07087	0.739681	0.800988	0.787081	0.951107	0.835813
Abhd5	-1.10831	0.277639	-1.03256	0.817933	0.584621	0.758599	0.973878	0.771028
Anxa2	1.15738	0.405618	-1.02202	0.630833	0.386295	0.787081	0.951107	0.771028
AW209491	1.0234	0.586244	1.03692	0.75296	0.509912	0.787081	0.951107	0.771028
Ccndbp1	-1.01341	0.95762	-1.0288	0.736848	0.460126	0.961861	0.951107	0.771028
Cd47	1.03262	0.913844	1.01118	0.856716	0.430552	0.953576	0.973878	0.771028
Dpm2	1.00135	0.569863	1.0454	0.672787	0.74766	0.787081	0.951107	0.815629
Fam117b	-1.01929	0.904295	-1.09626	0.188436	0.199432	0.953576	0.951107	0.771028
Gart	1.17849	0.10952	1.03151	0.825419	0.598662	0.758599	0.973878	0.771028
Gba	1.02148	0.170972	1.06505	0.910947	0.0312475	0.758599	0.973878	0.680136
Higd1a	1.11134	0.285829	1.06317	0.473201	0.27347	0.758599	0.951107	0.771028
Hist1h2al.1	1.04101	0.462822	-1.32371	0.628026	0.156773	0.787081	0.951107	0.771028
Hmbs	1.01917	0.535131	-1.04466	0.687133	0.624377	0.787081	0.951107	0.771028
Lcn2	#N/A	#N/A	#N/A	#N/A	#N/A	#N/A	#N/A	#N/A
Mtmr3	1.06231	0.761471	1.06993	0.633871	0.589308	0.891479	0.951107	0.771028
Pds5a	-1.1213	0.0568334	1.03567	0.37672	0.212276	0.758599	0.951107	0.771028
Pitpnm2	-1.05809	0.614239	1.05299	0.259713	0.340073	0.787081	0.951107	0.771028
Prmt5	1.03979	0.38457	1.04661	0.333724	0.244986	0.787081	0.951107	0.771028
Psmb3	1.02058	0.506298	1.06324	0.111763	0.53535	0.787081	0.951107	0.771028
Rbm4	1.17752	0.277338	-1.15094	0.38277	0.304624	0.758599	0.951107	0.771028
Rfx5	-1.10904	0.567788	-1.09111	0.51528	0.174324	0.787081	0.951107	0.771028
Rps12	1.05387	0.863096	-1.01165	0.50634	0.643667	0.947528	0.951107	0.771028
Rps25	1.11634	0.297263	-1.02666	0.504784	0.407711	0.758599	0.951107	0.771028
Snrnp70	-1.07297	0.335948	1.07468	0.120933	0.904464	0.758599	0.951107	0.904464
Spag9	-1.08053	0.0730627	1.06506	0.256736	0.471087	0.758599	0.951107	0.771028
St6galnac4	1.35096	0.164648	-1.11424	0.305083	0.564931	0.758599	0.951107	0.771028
Stambpl1	-1.30076	#N/A	1.19587	#N/A	#N/A	#N/A	#N/A	#N/A
Thbs1	1.62408	0.0489967	1.19717	0.480238	0.655418	0.758599	0.951107	0.771028
Timm23	1.02536	0.347691	-1.01962	0.152946	0.226841	0.758599	0.951107	0.771028
Tm2d1	1.02046	0.520338	-1.00509	0.881182	0.681414	0.787081	0.973878	0.771028
Ube2g2	1.09771	0.130827	1.04502	0.444894	0.488357	0.758599	0.951107	0.771028
Zap70	1.3165	0.272081	-1.0655	0.745322	0.056678	0.758599	0.951107	0.680136
Zfp553	-1.75635	#N/A	1.10561	#N/A	#N/A	#N/A	#N/A	#N/A
Zfp641	-1.06882	0.757939	-1.0268	0.49655	0.690713	0.891479	0.951107	0.771028

## Sheet: dDG
Gene	FC_Adult	p_Adult	FC_ELS	p_ELS	p_Adult.ELS	q_Adult	q_ELS	q_Adults.ELS
Atp5f1	-1.02844	0.594696	1.00003	0.938667	0.651422	0.913283	0.994477	0.778088
Cct7	-1.08507	0.82259	-1.06287	0.994131	0.905761	0.974741	0.994477	0.927327
Commd1	1.01036	0.909909	1.04592	0.826175	0.499557	0.978153	0.994477	0.725229
Fth1	-1.0395	0.85766	-1.1735	0.358873	0.241526	0.974741	0.994477	0.725229
Hist1h2al	-1.41839	0.00157503	1.34296	0.43584	0.735378	0.0338631	0.994477	0.826547
Hmgxb3	1.06041	0.209171	-1.1973	0.238133	0.780682	0.741773	0.994477	0.839233
Impdh2	1.12825	0.174106	1.00479	0.177847	0.54858	0.741773	0.89917	0.725229
Mknk2	-1.04802	0.314228	-1.06151	0.188198	0.366177	0.844486	0.89917	0.725229
Mob3a	-1.23545	#N/A	-1.08602	#N/A	#N/A	#N/A	#N/A	#N/A
Mrpl54	-1.02169	0.447139	1.01308	0.348784	0.500283	0.852234	0.994477	0.725229
Ociad2	-1.05177	0.551897	1.04288	0.373643	0.326019	0.912752	0.994477	0.725229
Peli1	1.11408	0.378663	1.00076	0.924992	0.543811	0.852234	0.994477	0.725229
Polr2i	-1.08079	0.997162	1.16877	0.0511564	0.0532857	0.997162	0.756899	0.521042
Rps2	1.48123	#N/A	1.02612	#N/A	#N/A	#N/A	#N/A	#N/A
Slc7a7	-1.49066	0.881989	1.01728	0.105614	0.537411	0.974741	0.756899	0.725229
Slco3a1	-1.09257	0.866263	1.15028	0.176568	0.467759	0.974741	0.89917	0.725229
Tmem176a	1.07421	0.823152	-1.02303	0.722349	0.353443	0.974741	0.994477	0.725229
Abcf1	-1.22399	0.423423	1.00336	0.994477	0.21629	0.852234	0.994477	0.725229
Abhd5	1.03157	0.400574	-1.09932	0.751633	0.749659	0.852234	0.994477	0.826547
Anxa2	-1.09864	0.0908922	1.06241	0.597821	0.379251	0.651394	0.994477	0.725229
AW209491	1.20843	0.0123034	1.04829	0.951396	0.895433	0.176349	0.994477	0.927327
Ccndbp1	1.04547	0.141938	-1.10176	0.988867	0.0746713	0.741773	0.994477	0.535144
Cd47	1.20584	0.0495488	-1.03959	0.0321772	0.547977	0.42612	0.756899	0.725229
Dpm2	1.13639	0.374119	1.15471	0.720526	0.193065	0.852234	0.994477	0.725229
Fam117b	1.03409	0.0474979	-1.05252	0.375266	0.378468	0.42612	0.994477	0.725229
Gart	1.08939	0.179778	-1.01708	0.876169	0.389003	0.741773	0.994477	0.725229
Gba	1.00704	0.498668	1.0469	0.814573	0.447774	0.892763	0.994477	0.725229
Higd1a	1.07126	0.941828	1.15479	0.76328	0.012235	0.987771	0.994477	0.175368
Hist1h2al.1	-1.41839	0.00157503	1.34296	0.43584	0.735378	0.0338631	0.994477	0.826547
Hmbs	-1.09551	0.788239	-1.15833	0.708548	0.0605862	0.974741	0.994477	0.521042
Lcn2	#N/A	#N/A	#N/A	#N/A	#N/A	#N/A	#N/A	#N/A
Mtmr3	1.19646	0.277393	1.04208	0.814761	0.615078	0.795192	0.994477	0.755668
Pds5a	-1.18662	0.241507	-1.0899	0.738601	0.291519	0.741773	0.994477	0.725229
Pitpnm2	1.01069	0.666758	-1.06504	0.783642	0.327965	0.970762	0.994477	0.725229
Prmt5	-1.02732	0.519048	1.03932	0.575665	0.989181	0.892763	0.994477	0.989181
Psmb3	-1.06233	0.884067	-1.06067	0.930976	0.471895	0.974741	0.994477	0.725229
Rbm4	1.07423	0.353577	-1.21352	0.079257	0.556571	0.852234	0.756899	0.725229
Rfx5	1.19312	#N/A	1.11268	#N/A	#N/A	#N/A	#N/A	#N/A
Rps12	1.05403	0.773033	1.06428	0.660089	0.0019054	0.974741	0.994477	0.0575755
Rps25	1.00121	0.975922	1.11509	0.090755	0.00267793	0.997162	0.756899	0.0575755
Snrnp70	-1.15087	0.455846	-1.16546	0.605891	0.388591	0.852234	0.994477	0.725229
Spag9	1.03844	0.138871	-1.10788	0.0856293	0.328006	0.741773	0.756899	0.725229
St6galnac4	-1.14337	0.239879	1.0335	0.794704	0.201027	0.741773	0.994477	0.725229
Stambpl1	1.29537	#N/A	1.18642	#N/A	#N/A	#N/A	#N/A	#N/A
Thbs1	#N/A	#N/A	#N/A	#N/A	#N/A	#N/A	#N/A	#N/A
Timm23	1.07408	0.573574	1.09448	0.533417	0.176326	0.913283	0.994477	0.725229
Tm2d1	-1.00467	0.872489	-1.00162	0.891743	0.13052	0.974741	0.994477	0.725229
Ube2g2	1.08473	0.228849	-1.09456	0.753267	0.586872	0.741773	0.994477	0.742221
Zap70	1.22513	#N/A	-1.27189	#N/A	#N/A	#N/A	#N/A	#N/A
Zfp553	1.39326	0.677276	1.1245	0.785797	0.541559	0.970762	0.994477	0.725229
Zfp641	1.39831	#N/A	1.00308	#N/A	#N/A	#N/A	#N/A	#N/A

## Sheet: Nac
Gene	FC_Adult	p_Adult	FC_ELS	p_ELS	p_Adult.ELS	q_Adult	q_ELS	q_Adults.ELS
Atp5f1	-1.03963	0.378184	-1.00204	0.887179	0.894578	0.863861	0.991502	0.940454
Cct7	1.09869	0.661909	-1.0393	0.533473	0.1729	0.898193	0.911349	0.663198
Commd1	-1.02605	0.553499	1.07923	0.25179	0.301718	0.898193	0.636967	0.773151
Fth1	-1.11935	0.189666	1.15272	0.230925	0.707945	0.677047	0.636967	0.933415
Hist1h2al	1.06811	0.651155	-1.04089	0.991502	0.136607	0.898193	0.991502	0.663198
Hmgxb3	1.06546	0.667719	-1.12208	0.22301	0.349853	0.898193	0.636967	0.843763
Impdh2	-1.04957	0.999207	-1.00749	0.708045	0.725106	0.999207	0.967661	0.933415
Mknk2	-1.02859	0.557588	1.16385	0.427009	0.830533	0.898193	0.833684	0.933415
Mob3a	1.21364	#N/A	-1.21476	#N/A	#N/A	#N/A	#N/A	#N/A
Mrpl54	1.06807	0.902136	-1.07188	0.852573	0.271318	0.999156	0.991502	0.741604
Ociad2	-1.06937	0.217569	-1.03012	0.98743	0.26262	0.686178	0.991502	0.741604
Peli1	1.10844	0.0126045	-1.06415	0.598459	0.794092	0.258393	0.94017	0.933415
Polr2i	1.08371	0.760967	1.01806	0.869166	0.517464	0.945443	0.991502	0.933415
Rps2	1.40438	#N/A	1.22582	#N/A	#N/A	#N/A	#N/A	#N/A
Slc7a7	-1.41904	0.042013	1.15007	0.685054	0.663312	0.389754	0.967661	0.933415
Slco3a1	-1.14507	0.0588209	1.11455	0.264535	0.681026	0.389754	0.636967	0.933415
Tmem176a	-1.30351	0.0665434	1.24022	0.101058	0.860949	0.389754	0.622828	0.933415
Abcf1	1.08678	0.974786	-1.15293	0.138707	0.822848	0.999156	0.622828	0.933415
Abhd5	1.01486	0.589876	-1.28479	0.103571	0.00203663	0.898193	0.622828	0.0835018
Anxa2	-1.46534	0.0346297	1.27208	0.123051	0.762693	0.389754	0.622828	0.933415
AW209491	1.32527	6.61457e-06	1.16249	0.151909	0.717354	0.000271197	0.622828	0.933415
Ccndbp1	-1.05305	0.177461	-1.11337	0.479032	0.724133	0.677047	0.892742	0.933415
Cd47	-1.0225	0.965678	1.12927	0.21994	0.137432	0.999156	0.636967	0.663198
Dpm2	-1.07968	0.839631	1.10155	0.107147	0.151757	0.956247	0.622828	0.663198
Fam117b	-1.0358	0.0999724	-1.08633	0.235864	0.799104	0.45543	0.636967	0.933415
Gart	-1.18419	0.569442	1.01249	0.979827	0.211192	0.898193	0.991502	0.680682
Gba	-1.23634	0.19816	-1.01661	0.617215	0.865117	0.677047	0.94017	0.933415
Higd1a	-1.01522	0.31717	1.06293	0.279644	0.0687486	0.847996	0.636967	0.663198
Hist1h2al.1	1.06811	0.651155	-1.04089	0.991502	0.136607	0.898193	0.991502	0.663198
Hmbs	1.04237	0.933268	-1.01913	0.97734	0.5126	0.999156	0.991502	0.933415
Lcn2	#N/A	#N/A	#N/A	#N/A	#N/A	#N/A	#N/A	#N/A
Mtmr3	-1.14933	0.330925	-1.02944	0.504897	0.16208	0.847996	0.900034	0.663198
Pds5a	-1.12672	0.0506367	-1.14472	0.221472	0.927198	0.389754	0.636967	0.950378
Pitpnm2	-1.14512	0.0829799	-1.05916	0.355055	0.168421	0.425272	0.727863	0.663198
Prmt5	-1.02758	0.328434	1.01809	0.901799	0.177931	0.847996	0.991502	0.663198
Psmb3	1.08668	0.400326	-1.08264	0.677012	0.450596	0.863861	0.967661	0.933415
Rbm4	1.06082	#N/A	-1.0136	#N/A	#N/A	#N/A	#N/A	#N/A
Rfx5	1.20868	#N/A	1.0358	#N/A	#N/A	#N/A	#N/A	#N/A
Rps12	-1.11553	0.389284	1.07604	0.128525	0.514504	0.863861	0.622828	0.933415
Rps25	-1.03726	0.790361	1.00939	0.818197	0.982796	0.953082	0.991502	0.982796
Snrnp70	1.10621	0.446347	-1.33682	0.000392591	0.494563	0.898193	0.0160962	0.933415
Spag9	1.03879	0.837499	1.02848	0.619136	0.763318	0.956247	0.94017	0.933415
St6galnac4	1.40946	#N/A	-1.04761	#N/A	#N/A	#N/A	#N/A	#N/A
Stambpl1	#N/A	#N/A	#N/A	#N/A	#N/A	#N/A	#N/A	#N/A
Thbs1	#N/A	#N/A	#N/A	#N/A	#N/A	#N/A	#N/A	#N/A
Timm23	-1.07172	0.713323	1.12775	0.0367036	0.167312	0.913946	0.622828	0.663198
Tm2d1	1.03066	0.47964	-1.05548	0.323016	0.769682	0.898193	0.697035	0.933415
Ube2g2	1.04538	0.521833	1.14619	0.142741	0.215826	0.898193	0.622828	0.680682
Zap70	#N/A	#N/A	#N/A	#N/A	#N/A	#N/A	#N/A	#N/A
Zfp553	#N/A	#N/A	#N/A	#N/A	#N/A	#N/A	#N/A	#N/A
Zfp641	-1.01295	0.679121	1.05381	0.875838	0.554047	0.898193	0.991502	0.933415

## Sheet: PFC
Gene	FC_Adult	p_Adult	FC_ELS	p_ELS	p_Adult.ELS	q_Adult	q_ELS	q_Adults.ELS
Atp5f1	1.08865	0.0192804	-1.01226	0.954479	0.147115	0.295633	0.95918	0.466727
Cct7	1.08453	0.388781	-1.0052	0.363113	0.201691	0.700265	0.879116	0.515432
Commd1	1.02519	0.153294	-1.02841	0.95918	0.41291	0.691962	0.95918	0.811848
Fth1	-1.01288	0.15642	1.02071	0.326373	0.928083	0.691962	0.879116	0.992833
Hist1h2al	-1.01466	0.17879	1.205	0.790529	0.00832357	0.691962	0.908229	0.191442
Hmgxb3	1.12774	0.118363	1.1586	0.0811227	0.998291	0.691962	0.879116	0.998426
Impdh2	-1.0705	0.784738	-1.01897	0.79405	0.564768	0.941388	0.908229	0.847655
Mknk2	-1.06904	0.612759	1.04686	0.699718	0.767776	0.846868	0.908229	0.910749
Mob3a	-1.08981	0.415729	-1.08377	0.545118	0.400385	0.700933	0.908229	0.811848
Mrpl54	1.09794	0.778768	-1.01536	0.228606	0.173744	0.941388	0.879116	0.486995
Ociad2	1.04459	0.30363	1.03834	0.469862	0.0811293	0.700265	0.908229	0.446365
Peli1	-1.11615	0.450685	-1.11035	0.535342	0.0873322	0.71488	0.908229	0.446365
Polr2i	1.19884	0.0143957	1.03351	0.918581	0.442198	0.295633	0.95918	0.813644
Rps2	1.63782	0.0598061	-1.16169	0.408314	0.579343	0.458513	0.894403	0.847655
Slc7a7	-1.40789	#N/A	1.02389	#N/A	#N/A	#N/A	#N/A	#N/A
Slco3a1	1.01667	0.343187	1.14485	0.726002	0.0316304	0.700265	0.908229	0.446365
Tmem176a	-1.00552	0.329238	-1.03233	0.959105	0.423573	0.700265	0.95918	0.811848
Abcf1	1.01484	0.395802	1.19245	0.230083	0.545126	0.700265	0.879116	0.847655
Abhd5	1.17805	0.26926	1.01691	0.829252	0.109409	0.691962	0.908229	0.466727
Anxa2	-1.07647	0.773015	1.05295	0.584879	0.599644	0.941388	0.908229	0.847655
AW209491	-1.28557	0.372353	1.02421	0.276888	0.588538	0.700265	0.879116	0.847655
Ccndbp1	1.15635	0.052956	-1.01831	0.324744	0.0414917	0.458513	0.879116	0.446365
Cd47	-1.13428	0.243953	1.0307	0.0868741	0.686969	0.691962	0.879116	0.85407
Dpm2	-1.11941	0.377045	-1.12528	0.303829	0.266182	0.700265	0.879116	0.612219
Fam117b	1.07777	0.211631	1.09629	0.141936	0.998426	0.691962	0.879116	0.998426
Gart	-1.05648	0.831127	-1.05274	0.826576	0.215675	0.955796	0.908229	0.52216
Gba	-1.02979	0.986865	1.00102	0.532342	0.856254	0.986865	0.908229	0.960675
Higd1a	-1.09238	0.878581	1.02038	0.336331	0.152194	0.962256	0.879116	0.466727
Hist1h2al.1	-1.01466	0.17879	1.205	0.790529	0.00832357	0.691962	0.908229	0.191442
Hmbs	1.1728	0.204999	1.09495	0.595292	0.122709	0.691962	0.908229	0.466727
Lcn2	#N/A	#N/A	#N/A	#N/A	#N/A	#N/A	#N/A	#N/A
Mtmr3	-1.03841	0.86679	-1.0032	0.18553	0.150086	0.962256	0.879116	0.466727
Pds5a	-1.01131	0.625946	1.15005	0.144947	0.781832	0.846868	0.879116	0.910749
Pitpnm2	-1.01005	0.618359	1.05954	0.357061	0.533705	0.846868	0.879116	0.847655
Prmt5	-1.12711	0.0371131	-1.05573	0.225349	0.0604109	0.426801	0.879116	0.446365
Psmb3	1.12877	0.529792	-1.00026	0.390029	0.0787214	0.786143	0.894403	0.446365
Rbm4	-1.16207	0.798134	1.12948	0.239386	0.0654321	0.941388	0.879116	0.446365
Rfx5	-1.15835	0.921899	1.06052	0.626997	0.971535	0.986217	0.908229	0.998426
Rps12	1.04887	0.207633	-1.04483	0.718258	0.394404	0.691962	0.908229	0.811848
Rps25	1.16284	0.0152335	-1.03996	0.618687	0.791956	0.295633	0.908229	0.910749
Snrnp70	-1.01619	0.503597	1.07562	0.798246	0.686078	0.772181	0.908229	0.85407
Spag9	1.03936	0.737849	-1.04802	0.150493	0.912665	0.941388	0.879116	0.992833
St6galnac4	-1.08672	0.426655	-1.05314	0.45957	0.464671	0.700933	0.908229	0.82211
Stambpl1	-1.08315	0.947763	-1.04963	0.787938	0.143981	0.986865	0.908229	0.466727
Thbs1	-2.11541	#N/A	1.14634	#N/A	#N/A	#N/A	#N/A	#N/A
Timm23	-1.00412	0.260572	-1.06756	0.759104	0.179976	0.691962	0.908229	0.486995
Tm2d1	1.04319	0.310015	1.02736	0.551325	0.658793	0.700265	0.908229	0.85407
Ube2g2	-1.11338	0.270768	1.10936	0.0398648	0.608101	0.691962	0.879116	0.847655
Zap70	#N/A	#N/A	#N/A	#N/A	#N/A	#N/A	#N/A	#N/A
Zfp553	-1.05979	#N/A	-1.41021	#N/A	#N/A	#N/A	#N/A	#N/A
Zfp641	1.0165	0.984056	1.32685	0.24952	0.6288	0.986865	0.879116	0.850729

## Sheet: PVN
Gene	FC_Adult	p_Adult	FC_ELS	p_ELS	p_Adult.ELS	q_Adult	q_ELS	q_Adults.ELS
Abcf1	-1.02694	0.901108	1.20354	0.248944	0.795149	0.987562	0.926459	0.954803
Abhd5	1.11832	0.451134	1.11738	0.890196	0.0462023	0.799572	0.968797	0.542877
Anxa2	-1.1145	0.0084424	-1.10818	0.104911	0.675034	0.198396	0.926459	0.954803
Atp5f1	-1.03025	0.149868	-1.10478	0.43716	0.910407	0.469586	0.926459	0.995096		Slc7a7, Rbm4, Zap70, St6galnac4, Zfp641 and Ociad2
AW209491	1.04817	0.690689	-1.21038	0.821318	0.795976	0.866574	0.965049	0.954803
Ccndbp1	1.11385	0.603825	1.08808	0.729108	0.788766	0.8347	0.926459	0.954803
Cct7	1.14344	0.09542	1.15045	0.602709	0.192809	0.389952	0.926459	0.597584
Cd47	-1.0094	0.995577	-1.16857	0.359814	0.416625	0.995577	0.926459	0.701638
Commd1	-1.02619	0.0471259	-1.19347	0.30471	0.204894	0.389952	0.926459	0.597584
Dpm2	-1.03056	0.223201	-1.16409	0.717893	0.108085	0.552128	0.926459	0.58003
Fam117b	1.03663	0.210344	1.15289	0.432359	0.204658	0.552128	0.926459	0.597584
Fth1	-1.10699	0.556536	-1.21042	0.0399646	0.242925	0.8347	0.926459	0.597584
Gart	1.05058	0.635495	-1.12818	0.581959	0.417997	0.853379	0.926459	0.701638
Gba	1.02845	0.391771	-1.21939	0.643877	0.00806695	0.73653	0.926459	0.126382
Higd1a	1.0044	0.289656	-1.23666	0.852337	0.123411	0.639048	0.968797	0.58003
Hist1h2al	1.08615	0.510365	-1.10751	0.390399	0.904204	0.799572	0.926459	0.995096
Hist1h2al.1	1.08615	0.510365	-1.10751	0.390399	0.904204	0.799572	0.926459	0.995096
Hmbs	1.08729	0.116156	1.1329	0.994541	0.200453	0.389952	0.99775	0.597584
Hmgxb3	1.12742	0.32544	1.14705	0.208367	0.254291	0.661303	0.926459	0.597584
Impdh2	-1.03138	0.471645	-1.14756	0.646058	0.11004	0.799572	0.926459	0.58003
Lcn2	#N/A	#N/A	#N/A	#N/A	#N/A	#N/A	#N/A	#N/A
Mknk2	-1.12142	#N/A	1.1169	#N/A	#N/A	#N/A	#N/A	#N/A
Mob3a	-1.18838	0.0936624	1.21115	0.875353	0.402023	0.389952	0.968797	0.701638
Mrpl54	1.13572	0.0906637	1.07897	0.609882	0.0969455	0.389952	0.926459	0.58003
Mtmr3	1.04854	0.929138	-1.01134	0.366526	0.250054	0.987562	0.926459	0.597584
Ociad2	1.06184	0.089358	-1.09697	0.506883	0.219058	0.389952	0.926459	0.597584
Pds5a	1.09903	0.111169	1.08076	0.722064	0.00694187	0.389952	0.926459	0.126382
Peli1	-1.0806	0.803305	-1.16729	0.485353	0.147606	0.968085	0.926459	0.597584
Pitpnm2	-1.23723	0.299129	1.02751	0.99775	0.983749	0.639048	0.99775	0.998233
Polr2i	1.12665	0.700634	1.05418	0.670535	0.998233	0.866574	0.926459	0.998233
Prmt5	1.03774	0.850362	1.04627	0.690457	0.501879	0.974805	0.926459	0.786277
Psmb3	1.03845	0.962305	1.0947	0.749052	0.448718	0.987562	0.926459	0.727232
Rbm4	1.08661	0.597863	-1.07988	0.738143	0.0817232	0.8347	0.926459	0.58003
Rfx5	-1.13749	0.270743	1.06879	0.47413	0.318476	0.636246	0.926459	0.659192
Rps12	-1.05902	0.0462711	-1.13009	0.107794	0.395881	0.389952	0.926459	0.701638
Rps2	-1.26403	0.0381098	1.06511	0.711309	0.770225	0.389952	0.926459	0.954803
Rps25	-1.00154	0.179389	-1.04	0.0463278	0.520586	0.526954	0.926459	0.789276
Slc7a7	1.17805	#N/A	1.16149	#N/A	#N/A	#N/A	#N/A	#N/A
Slco3a1	1.22208	0.00485883	-1.03235	0.310643	0.389797	0.198396	0.926459	0.701638
Snrnp70	1.06261	0.588473	1.1334	0.96906	0.322584	0.8347	0.99775	0.659192
Spag9	1.05202	0.110196	-1.03319	0.255581	0.711293	0.389952	0.926459	0.954803
St6galnac4	1.17077	0.337687	-1.34147	0.778476	0.721081	0.661303	0.938163	0.954803
Stambpl1	1.16337	0.689975	-1.43264	0.238257	0.812598	0.866574	0.926459	0.954803
Thbs1	1.07327	#N/A	-1.29202	#N/A	#N/A	#N/A	#N/A	#N/A
Timm23	-1.0383	0.222471	-1.23209	0.653531	0.113705	0.552128	0.926459	0.58003
Tm2d1	1.08509	0.835123	-1.11606	0.405832	0.957315	0.974805	0.926459	0.998233
Tmem176a	-1.02328	0.108842	-1.14985	0.527437	0.558805	0.389952	0.926459	0.820745
Ube2g2	1.00223	0.481126	1.06729	0.228943	0.27318	0.799572	0.926459	0.611404
Zap70	-1.03901	0.96655	-1.10393	0.505968	0.242885	0.987562	0.926459	0.597584
Zfp553	1.11438	0.956261	-1.16879	0.906959	0.00545296	0.987562	0.968797	0.126382
Zfp641	1.2206	0.0725429	1.02865	0.308671	0.979548	0.389952	0.926459	0.998233

## Sheet: vCA1
Gene	FC_Adult	p_Adult	FC_ELS	p_ELS	p_Adult.ELS	q_Adult	q_ELS	q_Adults.ELS
Mknk2	1.29779	0.131891	-1.03003	0.603082	0.014563	0.395674	0.95649	0.359163
Abhd5	-1.30556	0.00106293	-1.06807	0.667336	0.0247892	0.0446431	0.95649	0.359163
Pds5a	1.11225	0.518512	-1.07872	0.397163	0.0460453	0.843418	0.95649	0.359163
Ociad2	1.06633	0.219183	-1.08452	0.796261	0.0520145	0.575355	0.95649	0.359163
Spag9	-1.08241	0.0649093	-1.07266	0.509285	0.0527662	0.30291	0.95649	0.359163
Pitpnm2	-1.03018	0.0338115	1.07063	0.546366	0.0594232	0.263825	0.95649	0.359163
Hmbs	-1.07597	0.0439709	-1.0999	0.743842	0.0628535	0.263825	0.95649	0.359163
Fth1	-1.04118	0.747887	-1.0083	0.155315	0.0794769	0.970413	0.95649	0.397384
Ccndbp1	1.21869	0.0524788	-1.11412	0.830196	0.105446	0.275514	0.95649	0.468651
Zfp641	1.43133	0.119719	-1.02395	0.89385	0.162144	0.387773	0.95649	0.648575
AW209491	-1.0139	0.6052	1.19867	0.486882	0.250104	0.911706	0.95649	0.874311
Impdh2	-1.17147	0.00794832	1.08282	0.729527	0.262434	0.166915	0.95649	0.874311
Mrpl54	1.12161	0.801567	1.0464	0.170184	0.335067	0.970413	0.95649	0.874311
Tm2d1	1.06498	0.0359672	1.01121	0.879473	0.351063	0.263825	0.95649	0.874311
Mtmr3	1.01374	0.108238	1.01646	0.686728	0.361469	0.387773	0.95649	0.874311
Higd1a	-1.1595	0.74167	1.13266	0.948735	0.362043	0.970413	0.971875	0.874311
Tmem176a	-1.17201	0.382278	1.07925	0.750974	0.371582	0.729804	0.95649	0.874311
Hmgxb3	1.25781	0.23542	-1.04507	0.832492	0.428153	0.581627	0.95649	0.87442
Peli1	-1.24928	0.02357	-1.02923	0.901635	0.428923	0.263825	0.95649	0.87442
Rps12	-1.07951	0.882073	1.11082	0.82027	0.43721	0.970413	0.95649	0.87442
Ube2g2	1.03799	0.76657	1.08563	0.99463	0.528192	0.970413	0.99463	0.973417
Fam117b	1.08873	0.299573	-1.09021	0.481767	0.610516	0.629104	0.95649	0.973417
Rps2	-1.31119	0.372379	-1.21845	0.508891	0.659132	0.729804	0.95649	0.973417
Hist1h2al	-1.07806	0.883455	1.0863	0.631387	0.665417	0.970413	0.95649	0.973417
Hist1h2al.1	-1.07806	0.883455	1.0863	0.631387	0.665417	0.970413	0.95649	0.973417
Commd1	1.03854	0.189537	1.05285	0.434335	0.684099	0.530704	0.95649	0.973417
Polr2i	1.30321	0.07281	-1.10169	0.910942	0.726451	0.305802	0.95649	0.973417
Psmb3	1.08478	0.942589	-1.02997	0.545265	0.727372	0.970413	0.95649	0.973417
Snrnp70	1.09991	0.607804	-1.10472	0.43106	0.749411	0.911706	0.95649	0.973417
Cd47	-1.16157	0.256559	1.08671	0.516766	0.783527	0.585489	0.95649	0.973417
Atp5f1	-1.01616	0.264864	-1.02443	0.461964	0.816464	0.585489	0.95649	0.973417
Slc7a7	-1.02827	0.451021	1.09335	0.739508	0.844051	0.789287	0.95649	0.973417
Gart	-1.2112	0.892465	1.07818	0.678246	0.861977	0.970413	0.95649	0.973417
Rps25	1.10662	0.0438866	1.03847	0.406975	0.909766	0.263825	0.95649	0.973417
Dpm2	-1.02703	0.970413	1.13983	0.215754	0.910431	0.970413	0.95649	0.973417
Timm23	-1.10673	0.441868	1.13744	0.842158	0.923802	0.789287	0.95649	0.973417
Cct7	1.12299	0.848024	-1.13542	0.437293	0.923891	0.970413	0.95649	0.973417
Abcf1	-1.10131	0.120025	-1.0418	0.873908	0.961155	0.387773	0.95649	0.973417
Gba	-1.1444	0.522116	1.02118	0.658625	0.972712	0.843418	0.95649	0.973417
Prmt5	-1.01258	0.903459	-1.02134	0.802516	0.973417	0.970413	0.95649	0.973417
Anxa2	-1.01155	0.96959	1.26479	0.791517	#N/A	0.970413	0.95649	#N/A
Lcn2	#N/A	#N/A	#N/A	#N/A	#N/A	#N/A	#N/A	#N/A
Mob3a	1.15143	#N/A	-1.5168	#N/A	#N/A	#N/A	#N/A	#N/A
Rbm4	-1.03047	#N/A	-1.02561	#N/A	#N/A	#N/A	#N/A	#N/A
Rfx5	1.14324	#N/A	-1.17432	#N/A	#N/A	#N/A	#N/A	#N/A
Slco3a1	1.19291	0.941491	-1.14468	0.775658	#N/A	0.970413	0.95649	#N/A
St6galnac4	-1.28528	#N/A	1.27242	#N/A	#N/A	#N/A	#N/A	#N/A
Stambpl1	#N/A	#N/A	#N/A	#N/A	#N/A	#N/A	#N/A	#N/A
Thbs1	1.69205	#N/A	-1.36552	#N/A	#N/A	#N/A	#N/A	#N/A
Zap70	-1.06751	#N/A	-1.08005	#N/A	#N/A	#N/A	#N/A	#N/A
Zfp553	1.74052	#N/A	1.08634	#N/A	#N/A	#N/A	#N/A	#N/A

[truncated: 2 more sheets: vCA3, vDG]
